# Supplementary material for: MicroRNA-532-3p Modulates Colorectal Cancer Cell Proliferation and Invasion via Suppression of FOXM1
Source: Cancers (Basel). 2024 Sep 2;16(17):3061. doi: 10.3390/cancers16173061 (PMC11394065; doi:10.3390/cancers16173061)
Supplement: Supplementary file 1 [file cancers-16-03061-s001.zip]

Archive with 1 entries (1 files):
- cancers-3127326-supplementary.pdf
